# Supplementary material for: Balconies’ visual preferences: The case of residential apartments in Tehran, Iran
Source: PLoS One. 2025 Jul 29;20(7):e0324874. doi: 10.1371/journal.pone.0324874 (PMC12306761; doi:10.1371/journal.pone.0324874)
Supplement: S1 Data — (XLSX) [file pone.0324874.s001.xlsx]

## Sheet: DATA
O1	O2	O3	O4	O5	O6	O7	O8	O9	O10	O11	O12	O13	O14	O15	O16	O17	O18	O19	O20	O21	O22	O23	O24	O25	O26	O27	O28	O29	O30	O31	O32	i1	i2	i3	i4	i5	i6	i7	i8	i9	i10	i11	i12	i13	i14	i15	i16	i17	i18
2	2	2	4	4	5	5	5	1	2	4	4	5	5	5	5	2	1	1	2	5	4	5	5	4	2	4	4	5	5	5	5	4	4	5	5	4	4	5	5	5	5	5	5	1	1	1	2	2	2
2	2	2	4	4	2	2	4	2	1	2	4	5	4	4	5	1	1	1	4	5	4	4	5	4	2	4	4	5	5	5	5	5	4	5	5	2	5	5	5	5	5	5	5	2	2	2	2	2	2
1	1	1	2	5	4	4	2	1	2	1	1	2	1	4	5	1	1	1	4	5	4	4	5	2	2	2	4	2	2	2	2	4	2	4	2	2	4	4	4	4	4	2	4	1	1	1	2	2	2
1	1	2	4	4	2	4	4	2	5	2	2	5	5	5	5	1	1	1	2	4	4	4	5	5	2	5	5	5	5	5	5	4	4	5	5	4	4	5	5	5	5	5	5	2	2	2	2	2	2
1	2	4	2	2	2	4	5	2	5	4	2	2	2	4	5	1	2	2	5	4	4	4	5	2	2	4	5	4	2	4	5	2	2	4	4	4	2	4	4	2	4	5	5	2	2	1	2	2	2
1	2	4	4	4	4	5	5	2	4	2	4	4	4	5	5	2	2	2	4	4	4	5	5	5	2	4	4	4	5	5	5	4	2	4	4	5	4	4	4	4	5	5	5	2	2	2	2	5	2
1	1	2	2	1	2	2	4	1	2	2	4	5	4	4	5	1	1	2	2	5	4	2	4	1	2	4	4	5	5	5	5	4	4	4	4	2	5	5	4	4	5	1	1	1	2	2	2	2	2
2	2	4	5	4	5	5	4	1	2	2	5	4	5	5	4	1	2	1	4	4	5	5	5	4	2	4	5	5	4	5	5	4	2	5	5	2	2	5	5	5	5	5	4	1	1	2	2	4	2
1	2	4	4	4	4	4	4	2	1	2	4	4	4	4	4	1	1	2	4	4	4	4	4	4	2	4	4	4	4	4	4	4	4	4	4	4	2	4	4	4	4	4	4	1	1	2	2	2	2
2	1	2	2	2	2	4	4	2	2	2	2	5	5	5	5	2	1	1	2	2	2	4	4	2	1	2	2	5	5	4	5	4	2	4	4	4	4	4	4	4	4	4	4	1	1	1	2	2	2
2	2	4	4	4	4	4	2	2	4	2	2	2	1	4	4	1	2	2	4	2	2	4	4	2	1	2	2	2	2	2	4	2	2	4	4	5	5	5	4	4	4	4	4	1	1	1	2	2	4
1	2	1	2	5	4	4	2	1	2	1	1	2	1	2	4	1	1	1	4	5	2	4	4	2	1	2	2	2	2	2	2	4	2	4	4	4	4	4	4	4	4	2	4	2	2	2	2	2	2
1	2	4	4	1	2	4	2	2	2	2	4	5	4	4	5	1	1	2	4	4	2	1	4	2	2	5	2	5	2	4	5	1	2	4	4	4	4	4	4	4	5	4	2	1	1	1	2	2	2
2	1	4	4	2	4	4	4	1	2	2	4	2	2	4	4	2	1	2	2	2	2	4	4	2	2	2	4	2	4	4	4	2	2	5	4	4	5	4	2	4	4	4	2	2	2	1	2	2	2
2	2	2	4	2	2	1	4	1	2	1	1	5	2	2	5	1	1	1	4	4	2	2	4	1	2	1	4	5	5	5	5	2	2	4	4	2	4	4	4	4	2	2	2	2	1	1	2	4	2
2	1	2	2	4	4	4	4	1	1	2	4	4	4	4	4	1	1	1	4	2	4	4	4	2	2	4	2	5	4	4	2	4	2	4	4	2	4	5	4	4	2	2	2	1	1	1	1	2	2
1	1	1	1	2	2	2	4	2	2	2	2	4	2	4	4	1	1	1	4	2	2	2	4	4	2	4	2	5	4	5	5	4	4	4	2	2	4	5	5	5	4	2	1	1	1	1	1	1	1
2	1	4	4	2	2	4	2	1	2	2	2	2	2	4	2	1	1	2	4	2	4	2	4	2	1	2	2	5	5	4	5	2	2	4	4	4	4	4	2	4	4	4	2	1	1	2	2	4	2
1	4	4	4	5	5	5	5	2	1	2	2	5	5	5	5	1	1	2	4	5	2	5	5	2	2	4	4	5	5	5	5	5	2	5	5	4	4	5	5	5	4	4	2	2	2	1	2	2	2
2	1	2	4	2	2	2	4	2	2	2	4	2	4	4	5	1	1	1	2	2	2	2	4	2	2	4	4	2	4	4	4	2	2	2	2	2	4	5	4	4	4	4	4	1	1	1	1	2	2
2	1	4	4	2	4	4	5	1	2	2	4	5	5	5	5	2	2	2	4	4	2	4	4	2	4	4	4	5	4	4	5	1	2	2	2	2	4	4	4	4	4	4	4	1	1	1	1	2	2
2	2	4	2	2	2	2	2	1	1	1	2	2	2	4	4	1	1	2	4	2	2	2	4	2	2	2	4	4	2	2	2	2	2	4	4	2	2	5	4	5	4	2	2	1	2	2	2	2	2
2	2	2	4	2	2	2	4	2	1	2	4	4	2	4	4	1	1	1	4	4	2	2	4	4	2	2	4	4	2	2	4	4	2	4	4	4	5	4	4	5	4	2	4	1	1	1	1	2	2
2	2	4	5	4	4	4	5	1	2	2	4	4	4	4	5	1	2	2	5	4	2	4	5	4	2	4	5	4	4	4	5	4	4	4	4	4	5	5	4	5	4	4	5	2	2	2	2	2	2
2	1	2	2	4	4	4	5	2	4	4	5	5	4	4	5	1	1	1	5	2	2	4	4	4	2	4	4	4	4	4	4	4	2	4	4	4	5	4	4	4	5	5	5	1	2	2	2	2	4
2	2	4	5	2	2	4	5	2	2	4	5	4	4	5	5	2	2	2	5	2	2	4	5	4	2	5	5	4	4	5	5	2	2	4	4	5	4	4	4	4	5	5	5	2	2	2	2	2	4
2	1	2	2	5	4	2	2	2	4	2	2	5	4	5	5	1	2	1	2	5	4	2	5	2	2	1	1	4	4	5	5	4	4	5	5	4	4	4	4	4	4	2	2	1	1	1	2	2	2
2	2	4	4	4	2	4	4	1	4	4	4	4	4	4	4	2	2	2	4	4	4	4	5	4	2	4	4	5	5	5	5	4	5	5	5	5	5	5	5	5	5	5	5	1	1	2	2	5	2
1	2	5	5	5	4	5	2	2	2	4	4	4	4	5	5	1	2	2	4	4	2	4	5	2	4	4	5	4	4	5	5	5	2	4	2	4	5	5	4	4	5	4	4	1	1	2	2	2	2
2	1	4	1	4	2	4	1	2	2	2	4	4	2	4	4	1	2	2	4	4	2	2	5	2	2	2	4	2	2	2	5	2	2	4	2	2	5	4	4	4	4	4	5	2	1	1	2	2	4
1	1	4	2	2	2	2	1	2	2	4	2	5	2	2	5	1	1	2	2	4	2	1	4	2	4	4	2	2	4	4	1	1	1	4	4	4	2	4	2	4	5	2	1	1	2	1	2	2	2
2	2	4	4	4	4	4	4	2	2	4	5	4	4	4	5	1	1	2	5	4	4	4	5	2	2	4	4	4	4	4	4	2	2	4	4	4	4	5	4	4	4	5	4	1	1	2	2	2	1
2	2	4	2	4	1	2	4	2	2	4	4	5	2	4	4	2	1	1	4	2	2	2	4	2	2	1	1	4	1	2	4	4	2	2	4	4	4	4	4	2	4	4	4	1	1	1	2	2	2
1	1	4	4	4	4	4	4	2	1	2	5	4	4	4	4	2	1	1	4	2	2	4	4	2	2	4	4	2	2	4	5	4	2	4	4	2	1	4	4	4	5	5	5	1	1	1	1	1	2
1	2	2	4	4	2	2	5	2	1	2	4	5	4	4	5	1	1	1	2	2	2	2	4	2	1	2	4	2	1	2	5	1	2	4	2	4	2	4	4	2	4	4	5	1	1	1	2	2	2
1	2	4	4	4	4	4	5	1	4	2	5	5	2	2	5	1	1	2	4	4	2	2	5	2	1	2	5	2	2	4	5	4	2	4	5	5	5	5	4	4	4	4	5	1	1	1	1	1	2
2	2	2	4	4	2	4	4	2	1	1	2	4	4	4	5	2	1	2	2	4	2	2	4	2	1	2	2	2	2	2	4	2	1	2	2	2	4	5	2	5	4	4	4	2	2	2	2	2	2
2	2	5	5	5	4	5	5	2	2	2	4	4	4	4	5	1	2	2	5	2	4	4	5	2	2	4	5	2	4	4	5	4	4	4	4	4	4	5	5	5	5	5	5	1	1	1	2	4	5
4	1	2	4	4	2	2	4	2	2	2	4	5	4	4	5	2	1	1	2	5	4	4	5	4	2	4	4	5	4	5	5	5	2	5	5	2	2	5	5	5	5	2	2	1	1	1	1	1	1
5	2	4	4	4	4	4	4	2	2	2	5	5	2	2	5	1	2	2	5	5	4	4	5	2	2	4	5	2	2	2	5	5	4	4	5	5	5	5	4	4	5	5	5	1	1	1	2	2	5
1	2	2	2	5	4	4	2	1	1	2	2	4	2	2	2	1	1	1	2	4	4	2	2	4	4	2	1	4	4	1	1	5	5	4	4	2	2	5	5	5	2	1	1	1	1	1	1	1	1
2	2	4	4	2	2	4	4	1	2	4	4	5	2	4	5	2	2	2	4	2	2	4	4	2	2	4	4	2	2	4	4	2	1	2	4	1	4	5	4	4	4	4	4	1	1	2	2	2	2
1	2	2	2	2	2	2	2	1	1	2	2	2	2	2	2	1	1	1	2	2	2	2	2	2	2	2	2	4	2	1	2	4	2	4	4	1	2	4	2	4	2	2	2	1	1	2	2	2	2
2	1	2	2	2	2	2	1	1	2	2	2	2	2	2	4	1	1	1	2	2	2	1	1	2	2	2	2	2	1	1	1	4	2	2	2	1	2	4	2	4	4	1	1	1	1	1	2	2	1
1	2	5	2	4	2	4	5	1	2	5	4	4	4	5	4	1	2	2	4	2	2	5	4	1	1	1	2	4	2	2	2	2	2	4	5	4	4	2	4	4	5	5	4	1	1	1	2	1	1
1	1	4	4	4	2	1	2	2	1	1	2	5	4	4	5	1	1	2	2	5	4	2	4	1	1	1	1	4	2	1	2	4	4	4	4	4	4	5	4	4	2	1	4	2	1	1	1	1	4
1	1	4	2	4	5	2	1	1	2	2	2	4	4	4	4	1	1	2	1	4	2	1	5	2	2	2	2	4	2	2	2	2	1	4	4	2	2	4	2	4	4	1	1	1	1	1	1	1	1
2	1	1	1	2	1	1	1	2	2	1	2	2	1	2	4	1	1	1	1	4	2	1	5	1	1	1	1	5	5	5	5	4	4	4	2	2	2	4	2	4	2	2	2	1	1	2	2	1	1
1	1	4	4	4	4	4	4	2	4	2	4	5	2	2	5	2	1	1	2	2	2	2	2	4	2	4	4	2	2	2	2	4	4	4	4	4	2	5	5	4	4	4	4	2	2	2	2	1	1
2	1	5	5	2	2	4	2	2	4	2	2	2	2	2	4	1	2	1	4	2	4	4	2	2	2	2	2	2	4	4	4	2	2	4	4	4	5	5	4	5	5	5	5	1	2	2	2	1	1
2	2	4	2	4	2	2	1	2	4	2	2	5	2	2	5	2	1	2	2	2	2	2	1	2	2	4	2	5	4	4	5	2	4	4	4	1	1	4	2	4	4	1	1	1	1	2	2	1	1
2	1	1	1	2	2	1	1	1	2	1	1	2	1	1	5	4	1	1	1	4	4	2	5	2	2	4	2	4	2	2	2	4	2	2	2	1	1	5	4	2	2	2	2	1	1	1	1	1	1
2	2	4	4	4	4	4	4	2	2	1	2	2	2	2	5	4	2	2	4	4	4	4	4	2	2	4	4	5	4	4	5	4	4	5	5	5	5	5	5	5	5	5	5	1	1	2	2	2	2
1	2	4	2	2	2	4	2	2	4	2	5	4	4	4	5	2	2	2	2	5	4	4	4	2	2	2	2	4	2	2	4	4	2	4	4	4	2	4	4	4	4	2	2	1	1	2	2	2	1
1	2	1	1	2	1	1	5	1	2	1	1	4	2	2	5	5	1	1	1	5	2	5	5	5	1	1	1	5	2	1	1	5	2	2	2	1	1	5	2	2	4	1	1	2	2	2	1	1	1
2	1	2	4	2	2	2	4	1	2	1	2	5	4	4	5	1	2	2	1	1	1	2	2	2	2	2	2	2	2	2	2	1	1	4	4	4	5	4	4	4	4	4	5	1	1	1	1	1	2
1	1	2	4	4	2	2	4	1	2	1	2	2	4	4	4	2	1	1	4	2	1	2	4	1	2	2	4	4	2	2	2	4	2	2	2	4	2	4	2	4	2	1	2	1	1	1	2	2	1
2	1	4	4	4	4	4	2	2	2	4	4	5	2	4	5	1	1	2	2	2	2	4	2	2	2	4	2	4	2	4	4	2	1	4	4	4	2	5	4	5	4	4	2	1	1	1	2	2	2
2	2	4	4	2	2	2	4	2	2	2	4	2	2	2	2	1	1	2	4	2	2	2	2	2	2	2	2	4	2	2	4	2	1	4	4	4	2	5	4	5	5	2	2	2	1	2	2	2	2
4	1	2	1	5	4	2	1	2	1	1	1	5	4	4	5	1	1	1	2	5	2	2	5	2	2	1	1	4	4	5	5	5	4	4	4	1	2	5	5	5	5	1	1	1	1	1	2	2	1
1	1	2	2	2	2	2	2	1	4	2	2	5	2	4	5	2	1	1	4	4	2	2	5	2	2	4	4	2	2	4	4	2	2	4	4	4	5	4	4	4	5	5	5	1	1	1	4	4	5
2	1	2	1	4	5	5	1	2	4	4	5	2	4	5	4	1	1	1	2	4	5	5	5	2	2	5	2	4	4	4	4	2	1	4	5	5	2	2	4	4	4	4	4	1	1	2	2	4	4
2	2	4	5	4	5	4	5	2	4	2	5	4	4	4	4	1	1	2	4	4	4	4	5	2	2	4	5	4	2	2	4	4	4	4	4	4	4	4	4	4	4	4	4	2	2	2	2	2	2
2	1	2	1	2	2	4	2	1	2	2	1	5	2	4	5	1	1	1	2	4	4	4	5	2	2	4	2	4	4	4	2	2	2	4	4	2	2	5	4	4	2	2	2	1	1	2	1	1	1
2	1	2	2	2	2	2	1	2	4	1	2	5	2	5	5	1	1	1	2	1	2	1	2	1	2	2	1	5	4	4	5	4	2	4	4	4	2	4	5	5	2	1	2	1	2	2	1	1	1
1	1	1	2	2	1	1	2	2	4	2	2	4	2	2	5	1	1	1	4	4	4	4	2	2	2	4	4	4	4	4	4	4	2	4	2	2	2	4	4	4	4	2	2	1	1	2	2	2	2
2	2	4	4	2	2	2	4	2	2	2	4	2	2	2	2	1	2	2	4	4	2	2	4	4	2	2	4	2	2	2	2	2	1	2	4	4	4	4	4	2	4	2	4	1	1	2	2	2	2
2	1	4	2	4	2	4	2	2	2	2	5	4	2	4	5	1	2	2	4	4	2	4	4	4	2	4	4	5	5	4	5	2	2	4	4	4	2	4	2	2	2	2	4	2	2	2	2	1	1
2	1	4	2	2	2	2	2	2	2	4	4	5	2	2	5	1	2	2	4	4	4	4	5	4	4	4	4	5	5	5	5	4	4	4	4	4	4	5	5	5	4	4	2	1	1	2	2	4	2
2	1	2	4	2	4	4	4	2	1	2	2	5	2	2	4	2	1	1	4	4	4	4	4	2	1	2	4	4	4	4	4	2	2	4	5	4	4	5	4	4	4	4	4	1	1	2	2	2	2
1	2	4	4	4	4	4	4	2	1	2	5	2	2	4	4	2	1	2	2	4	2	2	4	2	2	2	2	2	2	2	4	4	1	4	4	4	4	4	2	4	4	2	4	1	1	1	2	2	1
1	1	4	4	4	4	5	5	2	1	1	1	4	2	4	5	1	1	2	2	4	2	2	4	1	1	1	1	4	4	2	4	2	1	4	4	4	4	5	4	4	4	4	2	1	1	1	1	1	1
1	2	5	5	4	4	5	5	1	1	2	5	2	2	2	5	2	2	2	2	4	2	1	4	1	1	1	1	4	4	4	4	4	2	2	2	1	1	4	2	4	2	1	1	1	1	1	1	1	1
2	4	4	5	4	4	4	5	2	2	2	4	2	2	2	4	1	1	2	4	4	4	4	4	2	1	2	4	2	2	2	4	2	1	2	2	2	4	4	2	4	2	2	4	1	1	1	1	1	2
1	2	1	2	2	2	2	2	2	4	2	2	5	4	2	5	1	1	1	4	4	2	2	4	2	1	2	4	5	5	5	5	4	2	4	2	4	2	4	2	4	4	2	1	2	2	2	1	1	1
2	2	5	2	4	4	4	2	2	2	2	2	5	4	4	5	1	2	2	4	2	4	2	2	2	2	4	2	5	5	5	5	2	1	4	4	2	1	4	4	4	4	2	2	1	1	1	2	1	1
2	1	2	2	1	4	4	1	2	2	4	5	4	4	4	2	1	1	1	1	5	4	4	5	2	2	4	1	4	4	4	1	4	2	4	4	1	1	5	4	4	4	2	1	1	2	2	2	1	1
1	1	1	1	2	2	1	1	2	2	2	4	5	2	2	5	1	1	1	2	5	2	2	2	2	2	2	2	2	2	2	2	4	2	2	2	2	2	4	2	2	2	2	2	1	1	2	2	2	2
2	2	4	4	2	4	5	4	2	2	4	4	4	4	4	5	1	2	2	5	5	2	4	5	1	2	4	5	5	5	4	5	2	1	4	5	5	5	4	2	2	4	5	5	1	1	2	2	1	2
2	2	4	2	2	2	2	2	2	2	2	2	2	2	2	4	2	1	2	2	2	2	2	2	2	2	4	2	4	2	2	2	2	1	5	4	5	2	4	2	4	4	2	2	1	1	1	1	1	1
1	1	4	2	4	2	2	2	2	4	2	2	4	4	2	5	1	2	2	1	5	4	2	4	2	2	2	1	5	4	5	5	4	2	4	2	2	2	5	4	4	4	1	1	2	1	1	1	1	1
1	2	1	1	2	2	2	2	2	2	1	2	4	2	2	2	2	1	1	2	4	4	4	4	1	1	1	1	5	2	5	5	4	2	4	4	4	4	4	4	5	4	4	4	1	1	2	2	2	2
2	2	4	4	4	4	5	5	2	4	4	5	4	4	4	5	1	2	2	4	4	2	4	4	4	4	4	5	2	2	2	4	2	1	4	4	4	5	5	2	4	4	4	5	1	1	1	2	2	1
2	4	5	5	5	5	4	4	1	2	2	2	5	4	4	5	1	1	2	5	4	4	4	2	2	2	2	2	5	5	5	5	4	4	4	4	4	4	5	5	5	4	2	2	2	2	1	2	1	1
1	1	4	4	2	2	4	2	1	2	2	4	2	2	4	4	1	1	2	2	2	2	4	4	2	2	2	2	4	2	4	2	2	2	4	4	4	2	4	2	2	4	2	2	1	1	2	2	2	1
2	1	2	1	4	2	2	4	2	4	2	2	5	4	4	5	4	1	2	2	2	4	4	2	2	2	2	2	5	4	2	5	4	4	4	4	5	4	4	4	4	4	2	1	1	1	2	2	2	2
2	2	5	5	4	4	5	5	1	2	2	5	4	4	4	2	2	2	2	2	4	4	4	4	2	1	2	2	5	4	5	5	4	4	4	5	5	4	4	4	4	5	5	4	1	2	1	2	2	1
2	2	4	5	4	4	4	5	1	2	2	4	5	4	4	5	1	1	2	4	4	1	4	4	1	2	4	4	5	2	5	5	2	2	4	4	4	4	4	4	4	4	4	5	1	1	1	1	1	1
2	2	4	5	5	2	4	5	1	2	1	2	2	2	4	5	1	2	2	2	4	4	2	4	2	2	2	4	5	2	4	5	2	2	4	4	5	5	5	2	4	4	5	5	1	1	1	1	1	1
1	1	4	5	4	4	4	5	2	4	4	5	4	2	2	5	2	1	2	4	2	2	2	4	2	2	4	5	5	4	4	5	4	2	4	4	4	5	5	2	4	4	4	5	2	2	1	2	2	2
1	2	1	2	5	2	2	5	2	4	4	5	5	2	2	5	1	1	1	4	4	2	2	2	2	2	2	2	5	2	2	4	4	2	5	5	4	4	5	5	5	5	2	5	1	1	2	2	2	1
2	2	5	5	2	4	4	5	2	2	5	5	2	4	4	5	1	2	4	5	2	4	5	5	2	2	4	5	2	4	4	5	4	2	4	4	4	5	4	4	5	5	5	5	1	2	1	1	1	1
1	2	4	5	4	4	4	5	2	2	1	2	1	1	2	2	2	1	2	2	2	2	2	4	2	2	2	2	5	5	5	5	4	4	4	4	4	4	5	4	4	4	4	4	2	2	1	1	2	1
2	2	4	2	2	4	2	2	1	2	4	5	4	5	2	5	2	2	2	2	4	4	4	2	2	4	2	2	5	5	2	4	4	4	5	5	5	5	5	4	4	2	2	1	1	1	2	1	2	2
2	1	2	2	4	4	4	4	2	2	4	5	5	5	5	5	2	1	1	4	5	4	4	4	2	2	4	4	5	4	4	4	4	4	5	5	5	4	5	4	4	5	1	1	1	1	2	2	2	2
1	1	4	4	4	5	5	4	1	2	2	4	2	2	4	4	1	2	2	1	4	2	2	4	2	2	2	2	4	2	4	4	2	4	4	4	4	4	5	4	4	5	5	5	2	2	1	1	2	1
2	1	4	4	2	2	4	2	1	2	2	5	2	2	2	2	2	1	2	2	4	2	4	2	2	2	4	4	4	4	4	4	2	2	4	4	2	2	4	2	4	4	4	2	1	2	1	1	1	1
1	1	2	2	5	4	4	5	2	2	4	5	2	4	4	2	4	1	1	4	4	4	2	4	4	4	4	4	4	4	4	4	2	2	4	4	4	4	5	2	4	2	4	4	1	1	1	1	1	2
2	1	4	4	4	4	5	5	1	1	4	4	4	4	4	5	2	1	2	2	4	5	5	5	2	2	2	4	5	5	5	5	2	1	4	4	4	4	5	4	4	5	5	2	1	1	1	1	1	2
2	2	4	2	4	2	4	4	2	2	2	2	4	4	2	2	1	2	2	2	4	2	2	2	4	4	4	4	4	4	2	2	4	2	2	2	2	4	4	2	4	4	2	2	1	1	1	2	1	1
2	1	4	4	5	4	4	5	2	2	2	5	4	4	4	4	2	2	2	2	2	2	2	4	4	1	2	4	4	2	2	4	2	2	4	4	4	4	4	2	2	4	2	4	2	2	1	1	1	2
2	1	4	2	2	4	4	2	2	2	4	5	5	4	4	5	1	2	2	2	5	4	4	5	2	2	4	2	2	4	4	2	2	1	5	4	2	2	4	4	4	4	2	2	2	2	2	2	2	2
1	1	4	2	2	2	2	2	1	1	2	2	5	4	4	5	1	2	2	2	4	4	4	2	4	2	4	4	4	4	4	2	4	2	5	5	4	2	4	4	4	4	2	2	2	2	2	2	2	2
1	2	5	5	2	2	2	4	2	4	5	4	4	4	4	5	1	2	2	4	4	2	2	2	5	2	5	5	2	4	4	4	4	2	4	5	5	5	4	5	5	5	5	5	2	2	2	2	2	2
1	1	4	2	2	2	2	4	1	2	4	5	5	2	2	5	2	2	2	4	2	4	4	2	2	2	4	4	5	5	5	5	4	2	4	4	4	4	4	2	4	4	4	2	2	2	2	2	2	4
2	1	2	2	4	4	2	2	2	4	4	5	4	4	2	2	1	1	1	2	5	5	4	2	4	4	2	2	4	5	4	5	4	2	2	2	2	2	5	4	5	4	2	2	1	1	2	2	2	2
2	1	2	2	4	5	2	5	2	4	2	2	4	4	2	4	4	1	1	2	4	4	2	2	2	2	2	1	4	4	2	4	4	4	4	2	2	1	5	5	4	4	1	1	1	1	1	1	1	1
2	1	2	2	4	4	4	2	4	2	1	2	5	4	4	5	4	2	2	2	4	4	2	2	1	2	4	2	4	4	4	2	4	2	4	4	4	2	5	5	4	4	2	2	2	2	1	1	1	4
2	2	4	4	4	4	4	2	2	2	2	2	4	2	2	4	2	2	1	4	2	2	2	2	2	1	2	4	2	4	2	2	2	1	4	4	4	2	4	4	4	4	2	2	1	1	2	1	2	2
2	1	2	4	2	2	4	4	1	4	2	4	4	2	4	4	1	1	1	2	5	4	4	4	1	2	4	4	2	2	4	4	1	1	4	4	4	4	4	2	2	4	4	4	2	2	2	2	1	1
4	1	4	2	2	2	4	2	1	2	2	4	2	4	4	5	2	2	2	2	4	4	2	2	2	2	4	2	2	4	5	4	4	2	2	2	4	2	4	4	4	4	4	1	1	1	1	1	1	1
2	2	5	5	4	4	5	5	1	4	4	5	5	4	5	5	1	1	2	4	5	4	4	5	1	2	4	5	5	5	2	5	4	4	4	5	5	4	4	2	4	5	5	5	1	1	1	2	5	1
2	2	4	4	2	2	4	4	2	2	4	5	5	4	5	5	1	2	2	4	4	2	2	4	4	2	4	2	5	5	5	5	5	4	4	4	4	4	5	4	4	4	4	4	1	1	1	2	2	1
2	2	4	5	4	2	2	4	1	2	2	2	2	2	2	5	2	2	4	4	2	2	2	2	2	2	2	2	4	4	2	4	2	2	4	4	2	4	5	4	2	4	2	4	1	1	2	2	2	2
1	2	2	4	5	2	4	4	4	2	4	4	5	5	4	5	1	1	1	2	5	2	4	5	4	2	4	5	5	4	4	5	4	4	4	5	5	4	5	5	5	5	4	4	2	2	1	2	2	2
2	2	4	5	5	4	4	5	2	2	4	5	4	4	4	5	1	2	2	5	4	4	5	4	2	2	4	4	4	4	4	5	4	2	4	5	1	2	4	4	4	4	2	2	1	1	2	2	2	1
2	1	4	4	4	4	4	4	1	2	4	4	4	4	4	4	2	2	2	4	2	4	4	4	2	4	4	4	4	4	4	5	2	2	5	5	4	2	4	4	4	4	2	2	2	2	1	1	1	1
1	1	1	2	5	5	5	5	1	1	1	2	5	4	4	5	1	1	1	1	4	2	2	4	1	2	2	2	5	5	2	2	4	4	4	4	4	4	4	4	5	4	4	4	1	1	1	1	2	1
1	1	2	4	4	4	2	4	2	2	2	1	5	2	4	5	1	1	1	1	5	2	2	5	2	1	2	1	4	4	2	1	4	2	5	5	2	1	4	2	4	4	2	1	2	2	1	1	1	1
1	2	4	4	4	4	4	4	2	4	4	4	4	4	4	4	2	2	2	4	2	2	4	4	2	2	4	4	4	4	4	5	5	2	2	2	2	4	5	2	2	4	2	4	1	1	1	2	2	1
2	1	2	2	5	5	4	5	2	4	2	2	5	4	4	5	1	1	1	2	2	2	4	2	2	2	4	2	5	4	4	2	2	2	4	4	4	4	4	4	4	4	4	4	1	1	1	1	1	1
1	1	4	4	4	2	2	4	2	2	2	4	4	5	5	5	1	1	1	2	4	4	4	5	2	2	2	4	5	5	5	5	2	1	5	5	4	4	5	4	4	4	4	4	1	2	1	1	1	1
2	1	2	2	2	2	2	4	2	2	1	4	2	2	2	2	1	1	1	2	4	2	2	5	1	2	2	2	5	5	5	5	2	1	4	4	4	4	4	4	4	4	4	4	1	1	1	1	1	1
4	1	4	4	4	4	5	2	2	4	5	5	2	4	5	4	1	1	2	2	5	4	5	5	2	4	5	2	5	4	5	2	2	4	5	5	4	4	5	4	4	5	4	2	1	1	2	2	2	2
2	2	4	4	4	4	4	4	2	2	4	5	2	4	4	4	2	1	2	4	5	2	4	5	2	2	4	4	2	2	4	4	2	1	4	4	4	2	4	4	5	4	4	4	2	2	1	2	2	1
1	2	4	5	4	4	2	5	2	2	4	5	5	4	4	5	1	1	1	2	4	4	4	2	4	2	4	2	4	4	4	2	4	2	4	4	2	2	5	4	4	4	2	2	1	1	1	2	1	2
2	2	4	4	4	4	4	4	4	2	2	4	5	4	4	5	1	1	2	4	2	4	4	4	2	2	4	4	4	4	5	5	4	2	5	5	4	2	4	5	5	5	5	5	1	1	2	1	1	2
1	1	2	2	5	5	5	5	1	2	2	2	5	4	2	5	1	1	1	2	5	4	2	4	4	4	2	2	5	4	2	2	4	4	4	2	2	2	5	4	4	4	2	2	2	2	1	1	1	2
2	1	2	4	2	2	2	4	2	2	2	4	2	2	2	4	1	1	1	1	4	2	2	4	2	1	2	4	4	2	2	4	4	2	4	4	4	4	5	2	2	4	2	4	1	1	1	1	1	1
2	2	4	2	4	2	2	5	1	1	1	2	5	4	4	5	2	1	1	4	4	2	2	2	1	2	1	2	4	2	2	5	4	2	2	2	2	2	4	2	2	4	2	2	2	1	1	1	1	1
2	2	4	4	2	4	4	5	2	2	4	4	2	4	5	5	2	2	2	4	2	2	4	5	2	4	4	4	4	4	4	5	4	2	5	5	2	4	4	4	4	2	2	2	1	1	1	1	1	2
1	1	2	4	5	1	2	4	2	2	4	5	5	2	4	5	1	1	1	2	4	4	2	5	2	2	4	4	2	4	4	5	2	4	5	5	4	5	5	5	5	5	5	5	2	1	2	2	2	2
2	1	2	2	4	4	4	4	2	2	2	2	4	4	4	4	1	1	1	2	4	4	4	4	2	2	4	4	4	4	4	5	2	4	4	4	4	4	5	5	5	4	5	5	1	1	1	1	2	2
2	2	2	2	4	2	2	2	2	2	2	2	5	2	2	5	1	1	2	2	5	2	2	5	4	2	2	2	4	2	2	4	4	4	4	2	2	2	4	4	5	4	2	2	1	1	1	1	1	1
2	2	2	4	5	2	2	2	2	2	2	4	5	4	4	5	1	1	1	2	5	2	2	5	2	2	4	2	5	4	4	5	5	4	4	4	1	4	5	4	4	4	2	2	1	1	2	1	1	1
2	2	4	4	2	2	2	4	2	4	2	4	4	4	4	4	1	1	2	2	4	2	2	2	2	2	2	2	4	4	4	4	4	4	4	4	4	4	4	2	4	4	4	4	1	1	2	2	2	1
2	2	2	2	4	4	2	5	2	4	2	2	4	4	4	4	2	1	1	2	4	4	2	2	2	4	4	2	4	2	2	2	4	4	5	5	2	2	4	4	4	4	2	2	2	1	2	1	2	2
4	2	2	2	4	4	4	5	2	4	2	4	2	2	4	2	2	1	1	2	2	2	4	2	1	2	4	2	2	2	4	2	2	1	4	4	4	2	4	2	2	4	4	2	1	2	2	1	1	1
4	1	5	5	5	4	4	5	1	2	2	2	5	2	2	5	2	1	2	4	2	2	4	4	1	1	1	1	4	4	4	4	5	5	5	5	5	4	4	4	4	4	4	4	1	1	1	1	4	4
2	1	2	2	2	2	2	4	1	2	4	4	4	4	4	4	2	1	2	2	2	4	2	4	2	2	4	5	4	4	4	4	1	1	4	4	2	4	4	4	4	4	4	5	2	2	1	2	2	4
4	2	4	5	4	4	2	5	2	4	2	2	5	2	2	5	2	1	2	4	5	4	4	2	2	2	2	1	4	2	2	1	4	4	4	4	2	1	4	4	4	4	2	1	2	2	1	1	1	1
2	2	4	4	4	4	4	5	1	2	2	5	2	2	4	4	1	2	2	4	4	2	4	4	2	2	4	4	2	4	4	5	2	1	4	4	5	5	4	2	4	5	5	5	2	2	1	2	2	2
1	2	2	4	4	2	2	4	2	4	2	4	4	4	4	4	2	1	1	4	2	2	2	4	2	2	2	4	2	2	2	4	2	1	2	2	2	4	4	2	2	5	2	4	1	1	2	1	1	1
1	1	2	2	5	2	2	5	4	2	2	5	5	4	4	5	1	1	1	2	2	2	4	4	2	4	4	4	5	4	4	5	2	2	2	2	2	2	5	4	4	4	4	4	1	1	2	1	1	1
2	2	2	2	2	4	2	4	2	2	4	5	5	4	4	5	1	1	1	4	2	2	2	4	2	2	2	4	5	5	4	5	2	1	2	2	2	4	4	2	4	4	2	4	1	1	2	1	2	2
1	1	2	2	5	2	2	5	2	2	2	2	5	2	2	5	1	1	1	2	4	2	2	5	4	2	2	2	5	4	4	5	4	4	4	4	2	2	5	4	4	4	2	2	1	1	2	1	1	1
2	2	4	5	2	4	4	5	2	2	2	4	5	4	4	5	2	2	4	5	5	4	4	5	1	2	4	4	4	2	4	4	1	2	4	4	4	5	5	4	4	4	5	5	1	1	1	1	1	1
1	2	4	5	4	4	5	5	2	2	4	5	4	4	4	5	2	1	1	4	4	2	4	4	4	2	5	5	4	4	4	4	4	4	5	5	5	4	5	4	4	4	4	5	2	2	2	2	2	2
2	2	2	4	5	4	4	5	2	2	2	5	4	4	4	5	1	1	2	5	4	4	4	5	2	2	4	4	5	5	5	5	2	1	2	2	2	4	4	4	4	5	5	4	2	2	2	2	2	4
2	2	4	4	4	4	4	4	2	2	4	2	4	4	4	4	1	1	1	2	4	4	4	2	2	2	4	2	5	4	4	2	1	2	4	4	5	2	4	4	5	5	5	4	1	1	1	2	2	2
2	2	2	4	4	2	2	4	1	2	2	2	4	4	4	5	1	1	2	4	4	2	2	4	2	4	4	4	4	2	2	4	4	4	4	2	2	4	5	2	4	5	5	5	2	2	2	1	1	1
2	1	5	5	5	4	4	5	2	4	4	5	2	4	4	5	2	1	2	4	2	4	4	5	2	2	4	5	2	4	4	5	2	4	4	4	4	4	4	4	4	4	4	5	2	2	1	1	1	1
1	1	1	2	4	2	2	4	1	4	2	5	5	4	4	5	1	1	1	2	4	2	4	4	2	2	4	5	5	4	4	5	4	4	4	5	5	5	5	5	5	5	4	2	1	1	2	2	2	2
2	2	4	4	5	2	2	5	1	2	2	2	2	2	2	2	2	1	2	2	2	2	2	4	2	2	2	2	4	2	2	4	4	2	4	4	2	4	4	2	2	2	2	4	2	1	1	2	2	1
2	1	4	4	2	2	4	4	2	2	4	4	5	2	4	5	1	2	2	4	4	1	2	4	4	2	4	4	4	2	4	5	2	1	5	5	4	4	4	2	2	4	4	2	1	1	1	1	2	2
2	1	2	4	4	2	2	4	5	2	4	4	4	2	2	4	1	1	1	1	4	2	2	4	2	2	2	4	2	2	2	2	4	2	4	4	2	4	5	2	4	4	2	2	1	1	1	1	2	2
2	1	2	4	2	2	2	5	2	4	4	4	5	5	5	5	1	1	1	4	4	1	1	4	1	1	1	2	2	2	2	2	2	1	2	4	5	5	4	2	4	4	5	5	1	2	1	2	2	2
2	1	2	4	4	2	2	4	2	2	2	4	4	4	4	4	2	1	1	4	4	2	4	4	2	1	2	4	4	2	2	4	4	2	2	2	2	4	4	2	2	4	2	4	1	1	2	2	2	2
2	2	2	2	5	2	2	5	2	4	4	5	2	4	4	5	1	1	1	2	2	2	2	4	4	1	2	2	2	2	2	4	2	4	4	4	4	4	5	4	4	5	5	5	2	1	1	1	1	1
2	1	4	5	5	4	4	5	2	2	4	5	4	4	2	5	1	1	1	4	4	2	2	2	4	1	2	2	2	2	1	2	4	2	4	2	2	2	4	2	4	4	2	2	2	2	2	2	2	2
1	2	4	5	5	4	2	5	1	4	2	2	4	4	2	2	1	1	2	2	4	4	2	5	2	1	2	2	4	4	4	5	4	2	2	2	2	2	4	2	4	4	2	2	2	2	2	2	2	2
1	1	4	5	4	4	2	2	2	2	1	1	4	4	4	4	1	2	2	2	4	2	2	4	1	1	1	1	4	4	4	4	4	2	4	2	1	1	4	4	2	4	1	1	1	1	1	1	1	1
2	2	4	2	5	4	4	5	2	4	4	5	4	4	2	4	1	2	2	2	2	4	2	4	4	2	4	2	4	4	4	2	4	2	4	2	2	1	4	2	2	4	2	2	1	2	1	1	2	2
2	2	4	5	5	2	2	4	2	2	2	2	4	2	2	4	1	1	1	4	4	2	2	4	2	2	2	2	2	2	2	2	4	2	4	4	4	4	5	4	4	4	4	4	2	2	2	2	2	2
2	2	4	5	2	4	4	4	2	2	4	5	2	4	4	4	2	1	2	4	2	4	4	4	2	2	2	2	5	5	5	5	2	4	5	5	5	5	4	4	5	5	5	5	1	1	2	4	4	4
1	2	2	4	5	4	4	5	1	2	1	1	2	2	4	4	2	1	1	4	4	4	4	4	1	1	1	2	4	4	4	4	4	2	4	4	2	2	4	4	4	4	1	1	2	1	1	1	1	1
1	1	2	4	5	4	4	4	1	1	1	1	5	4	4	5	1	1	1	2	5	2	4	4	1	2	2	2	4	2	2	2	2	2	4	4	4	2	2	2	4	4	4	4	1	1	2	2	4	2
2	2	4	4	2	2	4	4	2	4	4	5	5	2	4	5	2	1	1	4	4	2	4	4	1	2	4	4	4	2	4	4	2	2	4	4	2	2	2	2	4	4	4	2	1	2	2	2	4	4
2	4	5	5	5	5	5	5	2	4	2	4	5	4	4	5	1	1	1	4	4	4	4	5	4	4	5	5	4	4	4	4	2	4	4	4	5	5	5	5	5	5	5	5	1	2	1	2	4	4
2	2	2	2	5	5	4	4	2	2	2	2	2	2	2	2	2	2	2	2	4	1	1	4	2	4	2	2	4	4	4	4	4	4	4	4	2	2	5	4	4	4	2	1	2	2	1	2	2	2
2	2	4	4	5	4	4	5	2	2	2	2	2	2	2	5	1	2	4	5	4	2	4	5	4	4	4	4	4	4	4	5	4	4	4	4	5	5	5	4	4	5	5	5	1	1	2	2	5	5
2	2	4	4	2	2	2	4	2	2	2	4	4	2	4	4	2	1	2	4	2	2	4	4	2	2	2	4	4	2	4	4	2	1	4	2	4	4	4	4	4	4	2	2	2	2	1	2	2	2
2	2	5	2	5	5	4	5	2	4	4	5	2	4	4	2	1	2	4	4	4	2	2	2	2	2	4	2	5	4	4	2	4	2	4	2	2	2	5	2	5	4	2	2	2	2	2	2	2	2
4	1	2	4	5	2	2	4	2	2	2	4	4	4	4	5	1	1	2	2	4	2	2	4	4	1	4	4	5	2	2	5	5	2	4	4	4	4	5	4	4	5	5	5	1	2	1	2	4	2
1	2	4	5	5	4	5	5	2	5	5	5	4	5	5	5	1	1	2	5	4	2	4	5	5	2	5	5	5	5	5	5	4	4	5	5	4	5	5	5	5	5	5	5	1	1	1	2	4	2
1	2	4	5	5	4	4	4	2	2	2	2	2	2	2	2	2	2	2	4	2	4	4	4	2	2	4	4	2	2	4	4	2	2	4	4	4	4	4	2	2	4	4	4	1	1	2	2	2	2
2	1	2	4	4	5	5	5	1	4	4	5	4	4	4	4	2	2	2	2	4	2	1	5	4	2	2	4	4	4	4	5	4	2	4	4	4	5	5	4	4	5	5	5	1	1	1	1	2	2
2	1	2	4	5	5	5	5	2	4	4	4	5	5	5	5	2	1	1	2	5	2	5	5	4	2	4	4	5	5	5	5	4	4	5	5	5	4	5	5	5	5	5	5	1	1	1	2	2	2
1	2	2	4	4	2	2	4	2	2	4	4	5	4	4	5	1	1	1	4	5	4	4	5	4	2	4	4	5	5	5	5	5	5	5	5	5	4	5	5	5	5	5	5	2	2	2	2	2	2
1	2	1	2	5	4	4	2	1	2	1	1	4	4	4	4	1	1	1	4	5	4	4	4	2	2	2	2	4	2	2	2	4	2	4	2	2	4	4	2	2	4	2	4	2	2	1	2	2	5
2	1	2	4	4	2	4	4	5	1	2	5	5	5	5	5	2	1	1	2	4	4	4	4	2	2	5	5	5	5	5	4	4	4	5	5	4	4	5	5	5	5	5	5	1	1	1	2	2	2
2	2	4	5	2	2	4	5	2	2	4	5	5	4	4	5	2	1	2	5	2	2	4	5	2	2	4	5	2	2	4	5	2	2	4	4	4	5	4	2	4	4	5	5	1	2	1	2	2	5
2	2	4	5	4	4	5	5	2	4	4	4	4	4	5	5	1	1	2	4	4	5	5	5	2	4	4	4	4	5	5	5	4	4	5	5	5	5	4	4	5	5	5	5	2	2	2	2	5	5
1	2	2	2	5	2	2	5	2	4	4	5	4	4	4	4	1	2	2	2	5	4	4	5	1	1	4	4	4	4	4	5	4	4	4	4	4	4	5	4	4	5	1	1	2	2	1	2	2	2
4	1	4	5	5	5	5	5	2	4	4	5	4	5	5	4	1	2	4	4	4	5	5	4	2	2	4	4	4	4	5	4	4	5	5	5	4	2	5	5	5	5	5	4	2	1	2	2	4	2
4	2	4	4	5	2	2	5	2	4	2	4	4	4	4	4	2	1	2	4	4	4	4	4	2	2	4	4	4	4	4	5	4	4	4	4	4	4	5	4	4	4	4	4	1	1	2	2	2	2
2	1	2	2	2	2	4	4	1	2	2	2	2	2	2	4	2	1	1	2	2	2	4	4	1	2	2	2	4	2	2	4	4	4	4	4	4	4	4	4	4	5	4	4	1	2	2	2	2	2
2	2	4	5	5	4	4	2	2	4	4	4	2	4	4	4	2	2	2	4	2	2	4	4	1	1	2	2	2	2	2	4	2	2	4	4	5	5	5	2	4	4	4	4	1	1	1	2	2	4
1	2	1	2	5	4	4	1	1	1	1	1	4	4	4	4	2	1	1	4	5	4	4	4	2	2	2	2	2	2	2	2	4	2	4	4	2	4	4	2	4	4	2	4	2	2	2	2	2	4
1	2	4	5	2	2	4	1	2	4	4	5	2	4	4	2	2	2	2	4	4	1	1	4	2	4	5	2	2	2	4	5	1	1	5	5	4	4	4	2	2	5	4	2	1	1	1	2	4	5
2	2	4	4	2	4	4	4	1	2	2	4	4	2	4	4	1	2	2	2	4	2	4	4	2	2	2	4	2	4	4	5	2	2	4	4	4	2	5	2	4	4	4	2	1	2	1	2	4	4
1	1	2	4	5	4	4	5	1	2	1	1	4	4	4	4	1	1	1	4	4	2	2	4	1	1	1	5	5	5	5	5	2	2	2	2	2	4	4	4	4	4	2	2	2	2	1	2	4	2
2	2	2	2	5	4	4	5	2	4	4	4	4	4	4	2	2	1	1	4	2	4	4	2	2	2	4	2	4	4	4	2	4	4	4	4	2	2	4	4	4	4	2	2	2	2	2	2	2	2
1	2	1	1	4	2	2	2	1	2	2	2	5	4	4	5	2	1	1	4	2	2	2	2	2	2	4	2	2	2	2	2	4	4	4	4	2	2	4	4	5	4	2	1	1	1	1	1	1	1
2	2	4	4	4	2	4	2	2	2	4	4	5	4	4	5	2	2	2	4	2	2	2	4	1	2	2	2	2	2	4	2	2	2	4	4	4	2	4	2	4	4	4	2	1	2	2	1	4	2
4	1	4	4	5	5	5	5	2	1	2	4	5	5	5	5	1	1	2	4	5	5	5	5	2	4	4	4	5	5	5	5	5	5	5	5	5	2	5	5	5	4	4	2	2	2	2	2	2	2
2	1	2	4	5	2	2	4	2	4	4	5	2	4	4	4	1	1	1	2	5	2	2	4	2	2	4	4	2	4	4	5	2	2	4	2	2	4	4	4	5	4	4	4	1	1	1	1	2	2
2	2	4	4	5	4	4	5	4	4	4	5	5	5	5	5	2	2	2	4	5	4	4	5	1	4	4	4	2	4	4	5	1	2	4	4	2	4	4	4	5	4	4	4	1	1	1	1	2	2
2	2	2	2	2	2	2	2	2	2	2	4	5	2	2	5	2	2	2	4	5	2	2	5	1	2	2	2	4	2	4	2	2	2	4	4	4	4	5	2	4	5	2	2	1	2	2	2	2	4
1	2	2	4	4	2	2	2	2	2	2	4	4	5	2	5	1	1	1	4	4	2	2	4	4	2	2	4	4	2	2	5	4	2	2	2	4	4	4	2	4	2	2	4	1	1	2	2	2	4
2	4	4	5	5	4	4	5	2	4	4	5	4	4	4	5	1	2	2	5	4	4	4	5	4	4	4	5	4	4	4	5	4	4	4	4	4	5	5	4	5	4	4	5	1	1	1	1	4	5
2	5	2	2	5	4	4	5	2	4	4	5	2	4	4	5	1	1	2	5	2	2	4	4	4	2	4	4	2	4	4	5	4	4	4	4	4	5	4	4	4	5	5	5	2	2	2	2	2	4
2	4	4	5	5	2	4	5	2	4	5	5	4	4	5	5	2	2	2	5	2	2	4	5	4	2	5	5	4	4	4	5	2	2	4	4	5	5	5	4	4	5	5	5	1	1	1	2	4	4
1	1	2	2	5	4	2	2	4	2	2	2	5	4	4	5	2	1	1	2	5	4	2	2	2	1	1	1	4	2	4	4	4	4	4	4	2	2	4	4	5	4	2	2	2	2	1	2	2	2
2	2	5	5	4	2	4	4	2	4	4	4	5	4	4	5	2	2	2	4	4	4	4	5	4	2	4	4	4	4	4	5	4	5	5	5	5	4	5	5	5	5	5	5	2	2	2	2	5	5
2	2	5	5	5	4	5	2	2	2	4	4	5	5	5	5	2	1	2	4	4	2	4	5	2	2	4	5	5	5	5	4	5	2	4	2	4	5	5	4	4	5	4	4	1	2	1	2	2	5
1	2	4	1	5	2	4	5	1	2	2	4	5	5	4	4	2	2	2	4	5	2	2	5	2	1	2	4	2	2	2	5	2	2	4	2	2	5	5	2	5	4	4	5	1	1	1	2	2	4
1	1	2	2	5	2	2	5	2	2	4	5	5	2	2	5	1	1	2	2	4	2	1	4	2	2	4	2	2	4	4	4	1	2	4	4	4	2	4	4	4	2	2	1	1	2	2	2	2	4
2	2	4	4	4	4	4	4	2	2	4	4	4	4	4	5	1	1	2	5	5	4	4	5	2	2	4	4	4	4	4	5	2	2	5	5	4	4	4	4	4	4	5	4	2	2	2	2	4	2
2	2	4	2	4	1	2	4	1	2	4	5	5	2	4	5	2	1	1	4	2	2	2	4	1	1	1	1	4	2	4	4	4	2	4	4	4	2	4	2	4	4	4	4	1	1	2	2	2	2
4	2	4	4	5	4	4	5	2	2	2	5	4	4	4	4	2	1	4	4	2	2	4	4	1	2	4	4	4	2	4	5	4	4	4	4	4	1	5	4	4	5	5	5	1	1	1	1	1	2
1	1	2	4	5	2	2	5	1	1	2	5	5	4	4	5	1	1	1	2	5	2	2	4	1	1	2	4	4	4	2	5	1	1	2	2	4	5	5	2	2	5	4	5	1	1	1	2	2	4
2	2	4	5	5	4	4	5	1	2	2	5	5	2	2	5	1	1	2	4	5	2	2	5	2	2	2	5	2	2	4	5	4	1	5	5	5	5	4	4	4	4	4	5	1	1	1	1	1	2
2	1	2	4	5	2	4	4	1	1	2	2	4	4	4	4	1	2	1	2	2	2	2	2	2	2	2	2	2	2	4	5	2	1	5	5	4	4	4	4	4	4	4	4	1	1	1	2	2	2
1	2	5	5	5	4	5	5	2	4	4	5	5	5	5	5	2	1	2	5	5	4	4	5	4	2	4	5	2	4	4	5	4	4	4	4	4	5	5	5	5	5	5	5	2	1	1	1	4	5
4	1	2	4	5	2	2	5	1	4	2	4	5	4	4	5	2	2	1	2	5	4	4	5	4	2	4	4	5	4	4	5	5	5	5	5	2	2	5	5	5	5	2	2	1	1	1	1	1	1
2	2	4	5	5	4	4	4	2	1	2	5	5	2	2	5	1	1	2	5	5	4	4	5	4	2	4	5	2	2	2	5	5	2	4	5	5	5	5	4	5	5	5	5	2	2	1	2	2	5
2	1	2	2	5	4	4	4	2	1	2	2	5	2	2	5	1	2	2	2	4	4	2	4	4	4	2	1	4	4	4	4	5	4	4	2	1	1	5	5	5	5	1	1	1	1	1	1	1	1
2	2	4	5	5	2	4	4	2	2	4	5	5	4	4	5	2	2	2	4	2	2	4	4	2	2	4	4	2	2	4	5	2	4	4	4	4	2	2	2	4	4	4	4	1	1	2	2	2	2
2	1	2	2	4	2	2	4	4	2	2	2	2	2	2	4	2	1	1	2	2	2	2	2	2	1	2	2	2	2	2	2	4	4	2	2	2	2	2	2	2	2	2	2	2	2	2	2	2	2
2	1	2	2	2	2	2	4	4	2	2	2	5	5	5	5	1	2	1	2	5	2	1	5	2	1	2	2	4	4	4	4	4	2	2	2	2	2	2	4	2	2	1	1	1	2	1	2	2	2
4	2	5	5	2	2	4	5	2	2	5	5	5	4	5	5	1	1	2	4	5	2	5	4	2	1	1	2	2	2	2	2	2	2	4	5	5	4	5	4	4	5	5	4	1	1	1	1	5	4
4	1	4	4	4	2	1	2	1	1	1	2	4	2	2	4	1	2	2	2	5	4	2	4	2	1	1	1	4	4	4	4	4	2	4	4	4	4	5	4	4	2	1	4	1	1	1	1	1	2
4	1	4	2	5	5	2	5	1	2	2	2	2	2	2	5	1	1	2	1	4	2	1	5	2	2	2	2	4	2	2	2	2	1	4	4	4	4	5	4	4	4	1	1	1	2	1	1	1	1
2	1	2	2	5	4	4	5	1	1	1	1	2	2	2	5	2	2	1	1	4	2	1	5	2	1	1	1	4	4	4	4	4	4	4	4	2	2	5	2	5	2	2	2	1	1	1	2	2	2
5	1	4	4	4	4	4	4	4	2	4	5	2	2	2	5	2	2	2	2	2	2	2	2	2	4	4	4	2	2	2	2	4	4	4	4	4	4	4	4	4	4	4	4	2	2	1	2	2	2
2	1	5	5	4	4	4	4	2	2	2	2	4	4	4	4	1	1	2	4	2	4	4	4	2	2	2	2	4	4	4	5	2	2	4	4	4	5	5	4	5	5	5	5	1	2	2	4	4	4
2	2	4	2	5	2	2	5	1	1	2	2	5	5	5	5	2	2	2	2	2	2	2	4	4	4	4	2	4	4	4	5	2	4	4	4	2	1	5	2	4	4	1	1	1	2	2	4	4	1
2	1	1	2	5	2	1	5	1	1	1	1	4	4	4	4	1	1	1	1	4	4	2	5	5	1	4	2	4	2	2	2	4	4	2	2	2	1	5	2	5	4	2	2	1	1	1	1	1	1
2	2	4	4	5	4	4	5	2	1	2	4	2	2	2	4	2	1	1	4	4	4	4	4	4	2	4	4	4	4	4	4	4	4	5	5	5	5	5	5	5	5	5	5	2	2	2	2	2	2
1	2	4	2	4	2	4	2	2	1	4	5	5	4	4	5	2	1	2	2	5	4	4	4	2	2	2	2	2	2	2	2	4	2	4	4	4	2	4	4	4	4	2	2	2	2	2	2	2	4
1	1	1	2	5	1	1	5	1	2	1	1	5	2	4	5	2	2	1	1	5	2	5	1	1	1	1	1	5	4	4	4	5	2	2	5	2	2	5	2	2	4	1	1	1	1	1	1	1	1
2	1	2	4	2	2	2	4	1	2	1	2	5	2	2	5	1	1	2	1	4	2	2	4	2	1	2	2	2	2	4	5	1	1	2	5	2	4	5	4	4	4	4	5	1	1	1	1	1	2
1	1	2	4	4	2	2	4	2	1	1	2	4	4	4	4	2	1	1	4	4	2	2	5	1	1	2	4	4	2	4	5	4	2	5	5	4	2	4	2	4	2	1	2	1	1	1	1	4	2
1	1	4	5	4	4	4	4	2	1	4	5	4	4	4	2	2	2	2	2	4	2	4	4	2	1	4	2	2	2	4	5	2	4	4	4	4	2	4	4	5	4	4	2	1	1	1	1	4	2
2	2	4	5	2	2	2	4	2	1	2	4	2	2	2	5	2	1	2	4	2	2	2	2	2	2	2	2	4	2	4	4	2	2	5	5	4	2	4	4	4	2	2	2	2	2	2	2	2	2
2	1	2	2	5	4	5	5	2	1	1	1	4	4	4	5	1	2	2	2	5	4	2	5	2	2	1	1	4	2	4	5	5	4	4	4	2	2	5	5	4	2	1	1	1	1	1	2	2	1
2	2	2	2	5	2	2	5	2	2	4	2	2	2	4	5	2	1	1	4	4	4	2	2	2	4	4	4	2	2	4	5	2	2	2	4	4	5	4	4	5	5	5	5	1	1	1	2	4	2
2	1	2	1	5	5	5	5	2	2	4	5	5	4	5	5	4	1	1	2	4	5	5	2	2	4	5	2	4	4	4	5	2	4	4	5	5	4	5	4	4	4	4	4	2	2	2	2	4	4
2	2	4	5	4	5	4	5	2	2	4	5	4	4	4	5	4	2	2	4	4	4	4	4	4	4	4	5	4	2	2	5	4	4	4	4	4	4	5	4	4	4	4	4	2	2	1	2	2	2
1	1	4	4	5	2	4	5	1	2	4	4	4	4	4	5	4	1	1	2	4	4	4	2	2	4	4	2	4	4	4	2	2	4	4	4	4	2	4	4	4	4	2	2	1	2	1	2	4	2
2	1	2	2	2	2	2	4	1	4	4	5	5	4	5	5	4	1	1	2	4	2	1	4	2	2	2	1	4	4	4	4	4	4	4	2	1	1	5	5	5	4	1	2	1	1	2	2	2	2
1	1	1	2	2	1	1	2	2	4	4	5	4	4	4	5	4	1	1	4	4	4	4	2	2	2	4	4	4	4	4	4	4	4	4	2	2	2	4	4	4	4	2	2	1	1	1	2	2	2
1	2	4	4	5	2	2	4	2	2	4	4	2	2	2	5	2	2	2	4	2	2	2	5	2	2	2	4	4	2	2	2	2	2	2	4	4	4	4	4	2	4	2	4	2	2	2	2	2	2
1	1	4	2	4	2	4	2	2	2	4	2	4	2	4	5	2	1	2	4	4	4	4	5	2	2	4	4	4	2	4	2	2	2	4	4	4	2	4	2	4	4	2	4	1	2	2	2	4	4
1	1	5	5	5	4	4	5	1	2	4	4	5	2	2	5	2	2	1	4	4	4	4	5	4	2	4	4	2	2	2	2	4	4	4	4	4	4	5	5	5	5	4	2	1	1	2	2	4	2
2	2	2	4	5	4	4	4	2	1	2	4	2	2	2	2	2	2	2	4	4	4	4	4	2	2	2	4	4	4	4	5	2	1	4	4	4	4	4	4	4	4	4	4	2	2	1	2	2	2
1	1	4	4	4	4	4	4	2	1	2	5	5	2	2	5	2	2	2	2	4	2	2	4	2	2	2	2	2	2	2	4	2	1	4	4	2	4	4	2	4	2	2	4	1	1	2	2	2	4
1	1	4	4	5	4	5	5	2	2	1	1	5	2	4	5	1	4	2	2	4	2	2	4	1	1	1	1	5	5	4	5	2	4	4	4	4	2	4	4	4	4	4	2	1	1	1	1	1	4
1	1	5	5	5	4	5	5	2	1	2	5	5	2	2	5	2	2	2	2	4	2	2	4	1	1	1	1	5	5	5	5	4	1	2	2	1	1	4	4	5	4	1	1	1	1	1	1	1	1
1	2	4	5	5	4	4	5	4	1	2	4	5	4	4	5	2	2	2	4	4	4	4	4	1	2	2	4	4	2	2	5	2	2	2	2	2	4	4	2	5	4	2	4	1	1	1	1	1	2
1	2	1	2	4	2	2	2	2	4	2	2	5	4	4	5	1	1	1	4	4	2	2	4	1	2	2	4	4	2	2	5	4	2	4	2	4	2	4	4	4	4	2	1	1	1	1	2	4	4
4	2	5	2	4	4	4	2	2	1	2	2	5	5	5	5	1	1	1	4	2	4	2	4	4	4	4	2	5	4	5	5	2	4	4	4	2	1	5	4	4	4	2	2	1	1	1	2	4	2
1	2	2	2	5	4	4	5	4	2	4	5	5	4	4	5	1	1	1	1	5	4	4	5	2	4	4	1	5	4	4	5	4	4	5	5	4	1	5	4	4	4	2	1	1	1	2	1	1	1
2	1	1	1	2	2	2	5	2	1	1	2	2	2	2	4	1	1	2	2	5	2	2	5	2	2	2	2	5	5	5	5	4	2	4	2	2	2	4	2	4	5	2	2	2	2	2	2	2	2
1	2	4	5	4	4	5	4	2	2	4	5	5	5	5	5	1	2	2	5	4	4	4	5	2	2	4	5	5	4	4	5	2	2	4	4	4	5	5	2	2	5	5	5	1	2	2	2	4	2
2	2	4	2	2	2	2	5	2	1	2	2	5	4	4	4	2	1	1	2	2	2	2	2	2	2	4	2	2	2	2	4	2	2	4	4	2	2	4	4	4	4	2	2	1	1	2	2	2	2
1	1	4	2	4	2	2	5	2	2	2	2	5	4	2	5	2	2	2	1	5	4	2	5	2	2	2	1	5	4	4	4	4	4	5	5	4	4	5	4	4	5	1	1	2	1	1	1	1	1
1	1	1	1	2	5	2	5	2	1	1	2	4	4	4	4	2	1	1	2	4	4	4	5	1	1	1	1	5	4	4	5	4	2	4	4	4	4	4	4	5	4	4	4	1	1	2	2	2	2
1	2	4	4	5	4	5	5	2	2	4	5	4	4	4	5	2	1	1	4	4	2	4	5	4	4	4	5	2	2	2	4	4	2	5	5	4	5	4	4	4	4	4	5	1	1	1	2	2	2
2	2	5	5	5	5	4	4	2	2	2	2	4	4	4	4	5	1	4	5	4	4	4	4	2	2	2	2	5	4	4	5	4	4	4	4	4	4	5	5	4	5	2	2	1	1	1	2	2	2
2	1	4	5	5	2	4	5	2	1	2	4	2	2	4	2	1	2	2	2	2	2	4	4	2	2	2	2	5	4	4	5	2	2	4	4	4	2	4	4	4	4	2	2	1	2	1	2	4	2
1	1	2	1	5	2	2	5	2	2	2	4	4	4	2	4	2	1	1	2	2	4	4	4	2	2	2	2	5	4	2	5	4	4	4	4	2	2	5	4	2	4	2	1	1	2	2	2	2	2
4	1	5	5	5	4	5	5	2	2	4	5	4	4	4	2	2	1	4	2	4	4	4	5	2	2	2	2	5	2	4	5	4	4	5	5	5	2	4	4	4	5	5	4	1	2	2	2	5	2
2	2	4	5	4	4	4	5	1	1	2	4	4	4	4	4	1	1	2	4	4	1	4	4	1	1	4	4	2	2	4	5	2	4	4	4	4	4	4	4	4	4	4	5	1	1	1	1	1	4
2	1	4	5	2	2	4	5	1	1	1	2	4	4	4	5	2	2	2	2	4	2	2	5	2	2	2	4	4	2	4	5	2	4	5	5	5	5	5	2	2	4	5	5	1	1	1	1	1	1
1	2	4	5	4	4	4	5	2	2	4	5	4	4	4	5	2	1	4	4	4	2	2	4	2	4	4	5	4	4	4	5	4	2	5	5	5	5	5	2	5	4	4	5	1	1	2	2	2	2
2	1	1	2	5	2	2	5	1	2	4	5	5	2	2	5	2	1	1	4	4	2	2	4	2	2	2	2	5	5	5	5	4	2	4	4	2	4	5	5	2	4	2	5	1	1	1	2	2	4
1	2	5	5	5	4	4	5	2	4	5	5	2	4	4	5	1	1	4	5	4	4	5	5	2	2	4	5	5	4	5	5	4	2	4	4	4	5	5	4	5	5	5	5	1	2	2	2	4	5
2	1	4	5	5	4	4	5	2	1	1	2	4	4	4	4	2	1	2	2	4	2	2	4	2	2	2	2	4	4	4	4	4	2	4	4	4	4	4	4	5	4	4	4	2	2	2	2	2	2
2	1	4	2	5	4	2	5	2	2	4	4	4	5	4	4	2	2	2	2	4	5	4	4	4	2	2	2	5	4	5	5	4	5	5	5	5	5	5	2	5	4	2	1	1	1	1	2	2	2
1	2	2	2	5	4	4	5	2	2	4	5	5	5	5	5	2	1	1	4	5	5	4	5	2	4	4	4	5	2	4	4	4	5	5	5	5	5	4	4	4	5	1	1	2	2	2	2	2	2
1	1	4	5	4	5	5	4	2	1	2	4	4	2	4	4	1	2	2	1	4	2	2	4	2	4	2	2	2	2	4	4	2	4	4	4	4	4	4	4	4	5	5	5	1	1	2	2	2	4
1	1	4	5	4	2	4	2	1	1	2	2	5	4	4	4	2	2	2	2	2	2	4	2	4	2	4	4	2	2	2	2	2	2	5	5	4	2	5	2	2	5	4	2	1	1	1	1	4	4
1	2	2	1	5	4	4	5	2	2	4	4	5	4	4	5	1	1	1	4	4	4	2	4	2	4	4	4	5	4	4	5	2	4	4	4	4	4	4	2	4	2	4	4	1	2	1	2	4	2
2	1	4	4	4	4	5	5	1	2	4	5	5	4	4	5	1	1	2	2	4	5	5	5	2	2	2	4	5	4	4	5	2	2	5	5	4	4	5	4	4	5	5	2	1	1	1	2	4	2
2	1	4	2	5	2	4	5	1	2	4	5	5	4	2	5	1	2	2	2	4	2	2	4	4	4	4	4	4	4	2	2	4	2	4	4	4	4	5	4	4	4	2	2	1	1	1	2	4	2
1	1	4	4	5	4	4	5	1	1	2	4	5	4	4	5	1	2	2	2	2	2	2	4	4	2	2	4	4	2	2	4	2	4	4	4	4	4	4	2	4	4	2	4	1	1	2	2	2	2
2	2	4	2	5	4	4	5	1	2	4	5	5	4	4	5	1	2	4	2	4	4	4	4	2	4	4	2	2	4	4	5	2	2	4	4	2	2	4	4	4	4	2	2	1	1	1	1	2	2
1	1	4	2	5	2	2	5	1	2	2	2	4	4	4	2	2	2	2	2	4	4	4	5	2	4	4	4	4	4	4	5	4	2	5	5	4	2	5	4	4	4	2	2	2	1	1	2	4	2
2	1	5	5	5	2	2	4	2	2	5	5	2	4	4	5	4	1	4	4	4	2	2	5	2	4	5	5	4	4	4	5	4	2	5	5	5	5	5	5	5	5	5	5	2	2	2	2	2	2
4	1	4	2	2	2	2	2	2	2	4	5	4	4	4	4	2	2	2	4	5	4	4	5	2	4	4	4	2	2	2	2	4	1	2	2	2	4	5	2	5	4	4	2	1	1	1	1	2	4
2	1	2	2	5	4	2	5	2	2	2	5	4	4	4	4	2	1	2	2	4	5	4	5	2	4	2	2	4	5	4	5	4	4	4	4	4	4	5	4	5	4	2	2	2	2	2	2	2	2
1	1	2	2	5	5	2	1	2	2	2	2	4	4	2	4	2	2	4	2	4	4	2	5	2	5	2	1	4	2	2	4	4	4	4	4	2	2	5	5	4	2	2	2	2	1	1	4	2	1
1	2	1	1	4	4	4	2	2	2	1	1	4	4	4	4	2	1	1	2	4	4	2	5	2	2	4	2	5	4	4	5	4	4	4	4	4	4	5	5	4	4	2	2	2	2	2	4	4	4
2	2	4	5	5	4	4	5	2	1	2	2	2	2	2	2	2	2	2	4	2	2	2	2	2	2	2	4	5	4	2	4	2	2	4	4	4	2	4	4	2	4	2	2	2	2	2	2	2	2
1	1	2	4	2	2	4	4	1	2	4	5	2	2	4	4	1	1	1	2	2	2	4	4	2	2	4	4	4	2	4	5	1	1	4	4	4	4	5	2	5	4	4	4	2	2	2	2	4	4
2	2	4	2	2	2	4	2	2	1	2	4	2	4	4	4	2	1	2	2	4	4	2	2	2	2	4	2	5	4	4	5	4	4	4	5	4	2	5	4	4	4	4	2	1	1	1	2	4	2
2	2	5	5	5	4	5	5	1	2	4	5	5	4	5	5	1	2	2	4	5	4	4	5	2	2	4	5	5	5	2	4	4	4	4	5	5	5	4	2	4	5	5	5	1	2	2	2	5	5
2	2	4	4	2	2	4	4	2	2	4	5	4	4	4	4	1	1	2	4	4	2	2	4	4	4	4	2	5	4	4	5	5	4	5	5	4	4	5	4	4	4	4	4	2	2	1	2	2	4
2	1	4	4	5	2	2	5	2	1	2	2	4	4	4	4	2	2	2	4	2	2	2	4	4	4	2	2	4	4	4	4	2	2	4	4	2	4	4	2	4	4	2	4	1	1	2	2	2	2
2	2	2	4	5	2	4	4	2	2	4	5	4	2	4	4	1	1	1	2	5	2	4	5	4	2	4	5	5	4	4	5	4	4	4	5	5	4	5	5	5	5	4	4	2	2	1	2	2	2
1	2	4	5	5	4	4	5	2	2	4	5	4	4	4	5	1	2	2	5	4	4	5	5	2	2	4	4	2	4	4	5	4	4	4	5	4	2	5	4	5	4	2	2	1	2	2	2	2	4
2	2	4	4	5	4	4	5	2	2	4	5	4	4	4	4	1	2	2	4	2	4	4	4	4	2	4	4	2	4	4	5	2	4	4	4	4	2	5	4	4	4	2	2	1	1	4	2	4	2
1	1	1	2	2	1	2	5	1	1	1	2	2	2	2	2	1	1	1	1	4	2	2	4	2	4	2	2	2	2	2	4	4	2	4	4	4	4	4	2	4	4	4	4	1	2	2	2	2	2
1	1	2	5	4	4	2	4	2	2	2	2	5	4	4	5	1	1	1	1	4	2	2	5	4	1	2	1	5	4	4	5	4	2	5	5	2	1	4	2	2	4	2	2	1	2	2	2	1	1
2	1	4	4	5	4	4	5	2	4	2	4	4	4	4	4	2	1	2	4	4	4	4	4	4	2	4	4	4	4	4	5	5	2	4	2	2	4	5	2	4	5	2	4	1	1	1	2	2	4
2	2	4	2	5	4	4	2	2	4	2	2	4	4	4	2	2	2	2	2	4	4	4	4	2	4	4	2	2	4	4	2	2	2	4	4	4	2	5	4	4	5	4	4	2	1	2	2	4	2
1	2	4	5	4	2	2	4	1	1	2	4	4	4	4	5	1	1	1	2	4	4	4	4	5	4	2	4	5	4	4	5	2	2	4	4	4	2	4	4	4	4	4	4	2	2	2	2	2	4
1	2	2	2	4	2	2	2	2	1	1	1	5	4	4	5	1	1	1	2	4	2	2	4	1	2	2	2	4	2	4	5	2	2	4	4	2	2	4	4	4	4	4	4	1	1	1	1	1	1
2	2	4	4	4	4	5	2	4	2	5	5	2	4	5	4	1	2	2	2	2	4	5	4	2	4	5	2	5	4	5	4	2	4	5	5	4	2	5	4	4	5	4	2	2	2	2	2	4	5
2	2	4	4	5	4	4	5	4	2	4	4	2	4	4	4	2	2	2	4	2	4	4	4	2	2	4	4	4	2	4	5	2	4	5	5	4	5	5	4	4	4	4	4	1	1	2	2	4	4
2	1	4	2	5	4	2	5	4	2	4	4	5	4	4	5	1	2	4	2	4	4	4	2	4	4	4	2	4	4	4	5	4	4	5	5	2	2	4	4	4	4	2	2	1	1	1	2	2	2
2	2	4	4	5	4	4	5	2	2	4	2	4	4	4	4	2	2	2	4	4	2	4	4	1	2	4	4	2	2	4	5	4	4	4	4	4	4	5	5	5	5	5	5	1	1	2	2	4	4
4	1	2	2	4	4	4	2	2	1	2	2	4	4	2	5	1	1	1	2	5	4	2	4	4	4	2	2	4	4	2	2	4	4	4	2	2	2	4	4	4	4	2	2	2	2	1	2	2	2
2	1	2	4	4	2	2	4	2	1	2	4	5	5	5	5	1	1	1	1	4	2	1	4	2	2	2	4	2	2	2	4	1	2	2	2	1	1	4	4	2	2	2	4	1	1	1	1	1	1
2	2	4	2	4	2	2	4	1	1	1	1	4	2	2	5	1	2	2	4	4	2	2	5	1	1	1	2	2	2	2	2	4	2	2	2	2	2	4	2	5	4	2	2	2	2	2	2	2	2
2	2	4	5	2	4	4	5	2	4	4	5	5	4	5	5	2	2	2	4	4	2	4	5	1	2	4	4	4	4	4	5	4	2	2	2	2	4	4	4	4	4	2	2	2	2	1	2	2	2
1	2	2	4	2	1	2	4	2	2	4	5	5	4	4	5	2	1	1	2	4	2	2	5	1	2	4	4	4	4	4	5	2	4	4	4	4	5	5	5	5	5	5	5	1	1	2	2	2	2
2	1	2	2	4	4	4	4	2	2	2	2	5	5	4	5	1	2	2	2	4	2	4	4	4	4	4	4	4	4	4	5	2	2	4	4	4	4	5	5	5	4	5	5	1	2	1	2	2	2
2	1	2	1	4	2	2	5	2	2	2	2	5	4	4	5	2	1	2	2	2	2	2	4	4	4	2	2	4	4	2	2	4	4	2	2	2	2	5	4	4	4	2	2	1	1	1	1	1	1
1	1	2	4	2	2	2	4	1	1	2	4	5	4	4	5	1	1	1	2	5	2	2	5	5	2	4	2	5	4	4	5	5	4	4	4	2	4	5	4	4	2	2	2	1	2	2	1	2	4
1	1	4	5	2	2	2	4	2	2	4	5	5	4	4	5	1	2	2	2	2	2	2	4	2	2	2	2	4	4	4	4	4	4	5	5	4	2	4	2	5	4	4	4	2	2	1	1	2	4
1	1	2	2	4	4	2	4	2	2	2	2	5	4	2	5	4	2	1	2	4	4	2	5	4	4	4	2	5	5	5	5	4	4	4	4	2	2	5	4	4	4	2	2	1	1	1	2	2	2
2	1	4	2	4	4	4	2	2	2	2	4	5	2	4	5	2	2	2	2	2	2	4	2	2	2	4	2	4	2	4	4	2	1	5	4	4	2	5	4	4	4	4	4	2	2	2	4	4	2
2	2	5	5	5	4	4	5	1	2	2	2	2	2	2	2	2	1	2	4	4	2	4	5	2	2	1	1	4	4	4	4	5	1	5	5	5	5	4	4	4	4	4	4	1	1	1	1	4	4
2	1	2	2	4	2	2	4	2	2	4	5	5	4	5	5	2	2	2	2	2	2	2	4	4	4	4	5	5	4	2	5	1	2	2	2	2	4	4	4	4	4	4	5	2	2	2	2	2	4
4	2	4	2	5	4	2	5	2	1	2	2	4	4	4	4	2	2	2	4	4	4	4	5	2	4	2	1	5	4	4	4	4	1	4	2	2	1	4	4	4	2	2	2	1	1	2	2	2	1
2	2	4	4	5	4	4	5	2	1	4	2	2	2	4	2	2	2	2	4	4	4	4	4	2	2	4	4	5	4	4	5	2	2	4	4	5	5	4	4	5	5	5	5	1	1	1	1	4	5
2	2	2	4	4	2	2	4	2	2	2	4	2	2	2	5	2	1	1	4	4	2	2	4	2	2	2	4	4	2	2	4	2	2	2	2	2	4	2	2	4	2	2	4	2	2	2	2	2	4
1	1	2	2	2	2	2	4	4	4	2	2	4	4	4	5	2	1	1	2	4	4	4	5	1	4	4	4	5	5	5	5	2	2	4	4	2	2	4	4	4	4	4	4	1	2	2	2	2	2
2	2	2	2	4	4	2	4	1	2	2	4	4	2	2	4	1	1	1	4	2	2	2	4	2	2	2	4	5	2	4	5	2	4	4	4	2	4	4	2	2	2	2	4	1	1	2	2	2	2
1	1	2	2	4	2	2	5	2	2	2	2	4	2	2	4	4	1	1	2	4	2	2	2	4	4	2	2	5	5	5	5	4	4	4	4	2	2	5	4	4	5	2	2	2	2	1	2	2	2
2	2	4	5	2	4	4	5	1	2	2	4	5	2	2	4	2	1	2	5	4	4	4	5	2	2	4	4	4	4	4	5	1	2	4	4	4	5	5	4	5	4	5	5	1	2	1	4	5	5
1	2	4	5	4	4	5	5	2	2	2	4	5	5	5	5	2	1	2	4	4	2	4	4	4	4	5	5	4	4	4	4	4	2	4	4	5	5	5	4	5	4	4	5	1	1	2	2	2	2
2	4	2	4	4	4	4	5	4	2	2	5	4	4	4	5	2	1	1	5	4	4	4	5	4	2	4	4	4	4	4	5	2	2	4	4	2	4	5	4	4	4	5	4	2	2	2	2	2	4
2	2	4	2	4	4	4	2	2	2	4	5	4	4	4	5	1	2	2	2	4	4	4	4	4	2	4	2	5	4	4	4	1	2	5	5	5	4	4	4	5	5	5	4	1	1	1	2	2	2
2	2	2	4	4	2	2	4	2	1	2	4	4	4	4	4	2	1	1	4	4	2	2	5	4	2	4	4	4	4	4	4	4	2	4	2	2	4	5	2	4	5	5	5	1	1	2	1	2	2
1	2	5	5	5	4	4	5	2	2	2	5	2	4	4	5	2	1	4	4	2	4	4	5	2	2	4	5	2	4	4	5	2	2	5	5	4	4	4	4	4	4	4	5	1	1	2	2	4	4
2	2	1	2	4	2	2	4	4	2	4	5	5	4	4	5	1	1	1	2	4	2	4	4	2	4	4	5	5	4	4	5	4	4	4	5	5	5	5	5	5	5	4	2	2	2	1	2	2	2
2	2	4	4	4	2	2	2	2	1	2	2	2	2	2	4	1	2	2	2	2	2	2	4	4	2	2	2	4	2	5	5	4	4	4	4	2	4	4	2	2	2	2	4	1	1	1	2	2	2
2	2	4	5	4	2	4	5	2	2	4	5	5	4	4	4	1	2	2	4	4	2	2	4	2	2	4	4	5	4	5	5	2	2	4	4	4	4	4	2	4	4	4	2	1	1	2	2	2	2
2	1	2	4	4	2	2	4	2.001	2	2	5	4	4	4	4	1	1	1	1	5	4	4	4	2	2	2	4	5	5	5	5	4	4	2	4	2	4	5	2	2	4	2	2	1	1	1	1	2	2
2	2	2	4	4	2	2	5	1	1	4	4	4	2	2	4	2	1	1	4	4	2	1	4	1	1	1	2	5	5	5	5	2	2	5	5	5	5	5	2	4	5	5	5	1	2	1	2	2	4
2	2	2	4	4	2	2	4	2	2	2	4	4	4	4	4	2	2	1	4	4	2	4	4	2	2	2	4	5	2	4	5	4	2	2	2	2	4	5	2	4	4	2	4	2	2	1	2	2	2
2	1	2	2	2	2	2	4	4	2	2	4	4	4	4	4	1	1	1	2	4	2	2	4	2	4	2	2	4	2	4	4	2	4	4	4	4	5	5	4	4	5	5	5	2	1	1	1	1	1
2	2	4	2	5	4	4	5	2	2	2	4	5	4	4	5	1	1	4	4	4	2	2	4	2	2	2	2	5	4	4	4	4	2	2	2	2	2	4	4	4	4	2	2	1	1	1	2	2	2
1	4	4	2	5	4	2	4	2	4	2	2	5	4	2	5	2	2	2	2	5	4	2	5	2	2	2	2	5	4	4	5	4	2	4	4	2	2	5	4	4	5	2	2	2	2	2	2	2	2
2	2	5	2	4	4	2	2	1	1	4	4	5	5	5	5	2	2	2	2	5	2	2	5	2	1	1	1	5	5	5	5	4	2	4	4	1	1	5	4	5	4	2	2	1	2	2	1	1	1
2	1	4	2	2	4	4	5	2	2	4	4	4	4	4	4	2	1	2	2	2	4	2	5	4	2	4	2	4	4	4	4	4	4	4	4	2	2	4	2	2	4	2	2	1	2	2	2	2	2
1	2	4	4	5	2	2	4	2	1	2	2	5	2	2	4	2	2	2	4	5	2	2	5	2	2	2	2	4	4	4	4	4	4	5	4	4	5	5	4	4	4	4	4	1	1	2	2	2	2
2	4	4	5	4	4	4	4	2	2	4	4	2	4	4	4	2	2	2	4	4	4	4	4	2	2	2	2	4	4	4	4	2	4	5	5	5	5	4	4	5	5	5	5	1	1	2	4	4	4
1	4	2	4	4	4	4	5	1	1	1	2	2	2	2	2	2	2	1	4	4	4	4	4	2	1	1	2	5	5	5	4	4	2	4	4	1	1	5	4	4	4	1	1	2	1	1	1	1	1
1	1	2	4	4	4	4	5	1	1	1	2	5	5	5	5	1	1	1	2	5	4	4	4	2	2	2	2	4	2	4	4	2	1	4	4	4	2	4	4	4	4	4	4	2	2	2	2	4	2
2	4	4	5	2	2	4	5	1	2	4	4	2	2	4	4	2	1	2	4	5	4	4	4	2	2	4	4	4	2	4	5	2	1	5	5	4	2	4	4	4	4	4	4	1	2	1	2	4	4
2	2	5	5	5	5	5	5	2	1	2	4	4	4	4	4	2	1	2	4	5	4	4	5	2	4	5	5	4	4	4	5	2	4	5	5	5	4	5	5	5	5	5	5	1	1	1	2	4	4
2	1	4	2	4	5	4	2	2	2	2	2	5	2	4	5	4	2	2	2	4	2	1	4	4	4	2	2	2	4	5	5	4	2	4	4	2	2	5	4	4	4	2	1	2	2	2	2	2	2
1	2	4	4	2	4	4	5	2	1	2	2	5	4	4	5	4	1	2	5	5	4	4	5	4	4	4	4	4	4	4	5	4	4	5	5	5	5	5	4	5	4	5	5	2	2	1	2	5	5
2	2	4	4	4	2	2	4	2	1	2	2	2	2	4	5	2	1	2	4	2	2	4	4	2	2	2	4	4	4	4	5	2	2	2	2	4	4	4	4	4	5	2	2	1	1	2	2	2	2
2	2	5	2	4	5	4	5	2	2	4	4	5	4	4	5	1	2	2	4	4	2	2	5	2	2	4	2	4	4	5	5	4	1	4	4	2	2	5	2	5	4	2	2	1	1	1	2	2	2
2	2	2	5	5	2	2	4	4	2	2	4	4	4	4	5	1	1	1	2	4	2	2	5	4	2	4	4	5	4	5	5	5	2	4	4	4	4	5	4	4	5	5	5	1	1	2	1	4	2
1	2	4	4	5	4	5	5	5	2	2	5	4	5	5	5	1	2	2	5	5	4	4	5	2	5	5	5	5	5	5	4	4	2	4	4	4	5	5	5	5	5	5	5	1	1	1	2	4	5
2	1	4	4	4	4	4	5	2	1	1	4	5	4	4	5	2	2	2	4	5	4	4	5	2	2	4	4	4	4	4	5	2	2	4	5	2	4	4	4	4	4	4	4	2	2	2	2	2	2
4	1	2	5	4	5	5	5	2	2	4	5	5	4	4	5	1	1	1	2	5	2	1	5	4	2	2	4	4	2	4	4	4	2	4	4	2	1	5	5	5	5	5	5	1	1	1	1	2	2
1	1	2	2	4	4	4	4	1	1	2	2	2	1	2	4	1	1	1	2	2	2	2	2	1	1	2	2	4	2	4	2	1	1	2	2	2	2	1	1	2	2	2	2	1	1	1	2	2	2
1	1	4	2	4	2	4	2	2	2	1	2	2	4	5	5	2	1	2	2	2	2	4	4	2	1	5	2	4	2	2	2	2	4	5	5	5	2	2	1	4	4	2	2	2	1	2	4	4	2
4	1	4	4	4	4	2	2	1	1	1	4	1	4	4	5	1	2	2	1	5	4	4	4	1	1	2	2	4	2	4	4	1	2	4	4	4	1	4	1	2	2	4	2	1	1	1	1	1	1
2	2	4	4	4	4	2	2	1	1	2	4	4	4	2	2	1	2	2	4	4	4	4	4	4	4	4	4	4	4	5	4	1	4	4	2	1	1	4	1	1	1	1	1	1	1	1	1	1	1
2	2	4	4	5	4	2	4	1	1	2	4	5	5	5	5	2	1	2	4	5	5	5	5	2	2	2	2	5	5	5	4	2	2	4	4	5	5	5	5	5	5	5	5	1	1	1	1	2	2
1	2	5	5	4	2	4	5	2	2	2	4	1	2	1	4	1	1	2	4	2	2	4	4	2	1	2	4	4	4	4	4	1	4	4	4	4	2	2	2	5	4	4	5	1	1	2	2	2	4
1	1	1	1	2	1	1	4	1	1	1	1	1	1	1	5	2	1	1	1	2	2	1	4	2	1	1	1	1	1	2	4	2	2	4	4	2	1	5	4	4	4	2	1	1	2	2	2	2	1
1	1	1	1	2	2	2	4	1	1	1	1	1	2	2	5	1	1	1	2	2	2	2	4	2	1	1	1	1	1	1	4	4	2	5	5	5	4	5	1	2	1	1	1	2	2	2	2	2	2
[truncated: 6 more columns]
